# Supplementary material for: Phylogeny of the Subtribe Monoctonina (Hymenoptera, Braconidae, Aphidiinae)
Source: Insects. 2020 Mar 2;11(3):160. doi: 10.3390/insects11030160 (PMC7143268; doi:10.3390/insects11030160)
Supplement: Supplementary file 1 [file insects-11-00160-s001.xlsx]

## Sheet: Sheet1
No	specimen code/BOLD ID	parasitoid	country	locality	date	plant	aphid	sex	morphology	COI	28S	GenBank acc.num. COI	GenBank acc.num. 28S
1	J15	Monoctonus allisoni	USA	WA, Columbia, Blue ski resort	2001-10-17	Delphinium glaucum	Nasonovia wahinkae	f	+
2	J16	Monoctonus allisoni	USA	WA, Columbia, Blue ski resort	2001-10-17	Delphinium glaucum	Nasonovia wahinkae	m	+	+		MG991995
3	CNMIM048-14	Monoctonus brachyradius	Canada	Quebec, Mingan archipelago National park reserve	2013-09-12		malaise trap	f	+	+		KR411934
4	CNMIH2025-14	Monoctonus brachyradius	Canada	Quebec, Mingan archipelago National park reserve	2013-08-20		malaise trap	f	+	+		KR402987
5	CNMIJ592-14	Monoctonus brachyradius	Canada	Quebec, Mingan archipelago National park reserve	2013-09-18		malaise trap	m	+	+		KR409112
6	CNMIJ605-14	Monoctonus brachyradius	Canada	Quebec, Mingan archipelago National park reserve	2013-09-18		malaise trap	m	+	+		KR417498
7	CNMIJ615-14	Monoctonus brachyradius	Canada	Quebec, Mingan archipelago National park reserve	2013-09-18		malaise trap	m	+	+		KR415304
8	ASWAS588-07	Monoctonus brachyradius	Canada	Manitoba, Churchill	2006-08-17		malaise trap	m		+		FJ413758
9	CNMIJ676-14	Monoctonus brachyradius	Canada	Quebec, Mingan archipelago National park reserve	2013-09-18		malaise trap			+		KR408311
10	CNMIM742-14	Monoctonus brachyradius	Canada	Quebec, Mingan archipelago National park reserve	2013-09-12		malaise trap			+		KR415240
11	CNTNK1550-14	Monoctonus brachyradius	Canada	Quebec, Mingan archipelago National park reserve	2013-05-22		malaise trap			+		KR415242
12	CNMIM049-14	Monoctonus brachyradius	Canada	Quebec, Mingan archipelago National park reserve	2013-09-12		malaise trap			+		KR410432
13	SSBAB2476-12	Monoctonus canadensis	Canada	Alberta, Banff National park	2012-06-15		malaise trap	f	+	+		KR889439
14	CNGAB294-15	Monoctonus canadensis	Canada	British Columbia, Gulf Islands National park reserve	2014-06-27		malaise trap	m	+	+		KR932941
15	SSGIC2704-15	Monoctonus canadensis	Canada	British Columbia, Gulf Islands National park reserve	2014-06-22		malaise trap	m	+	+		MF930835
16	SSGIC2756-15	Monoctonus canadensis	Canada	British Columbia, Gulf Islands National park reserve	2014-06-22		malaise trap	m	+	+		MF931062
17	AMTPB392-15	Monoctonus caricis	Germany	Bavaria	2014-08-06			m		+
18	CNGIJ830-13	Monoctonus caricis	Canada	British Columbia, Gulf Islands National park reserve	2012-07-23		malaise trap	f	+	+		KR783425
19	CNGIJ835-13	Monoctonus caricis	Canada	British Columbia, Gulf Islands National park reserve	2012-07-23		malaise trap	f	+	+		KR802993
20	CNGIJ847-13	Monoctonus caricis	Canada	British Columbia, Gulf Islands National park reserve	2012-07-23		malaise trap	m	+	+		KR788771
21	GBMIN8677-12	Monoctonus caricis	France		2008-05-12					+		JN620659
22	GBMIN8678-12	Monoctonus caricis	France		2008-05-12					+		JN620657
23	GBMIN8756-12	Monoctonus caricis	France		2008-05-12					+		JN620658
24	GMGMD1519-14	Monoctonus caricis	Germany	Rhineland - Palatinate	2013-09-16					+
25	GMNWI1292-14	Monoctonus caricis	Norway	Sor-Trondelag	2014-07-06					+
26	GMNWI1330-14	Monoctonus caricis	Norway	Sor-Trondelag	2014-07-06					+
27	GMNWI1447-14	Monoctonus caricis	Norway	Sor-Trondelag	2014-07-06					+
28	GMNWI1454-14	Monoctonus caricis	Norway	Sor-Trondelag	2014-07-06					+
29	GMNWI1563-14	Monoctonus caricis	Norway	Sor-Trondelag	2014-07-06					+
30	GMNWI1682-14	Monoctonus caricis	Norway	Sor-Trondelag	2014-07-06					+
31	GMNWI1713-14	Monoctonus caricis	Norway	Sor-Trondelag	2014-07-06					+
32	GMNWI1784-14	Monoctonus caricis	Norway	Sor-Trondelag	2014-07-06					+
33	GMNWI2159-14	Monoctonus caricis	Norway	Sor-Trondelag	2014-07-06					+
34	GMNWI2225-14	Monoctonus caricis	Norway	Sor-Trondelag	2014-07-06					+
35	GMNWI2259-14	Monoctonus caricis	Norway	Sor-Trondelag	2014-07-06					+
36	GMNWI2544-14	Monoctonus caricis	Norway	Sor-Trondelag	2014-07-06					+
37	GMNWJ1043-14	Monoctonus caricis	Norway	Sor-Trondelag	2014-07-20					+
38	GMNWJ1103-14	Monoctonus caricis	Norway	Sor-Trondelag	2014-07-20					+
39	GMNWJ1159-14	Monoctonus caricis	Norway	Sor-Trondelag	2014-07-20					+
40	GMNWJ1193-14	Monoctonus caricis	Norway	Sor-Trondelag	2014-07-20					+
41	GMNWJ1357-14	Monoctonus caricis	Norway	Sor-Trondelag	2014-07-20					+
42	GMNWJ1362-14	Monoctonus caricis	Norway	Sor-Trondelag	2014-07-20					+
43	GMNWJ1404-14	Monoctonus caricis	Norway	Sor-Trondelag	2014-07-20					+
44	GMNWJ1542-14	Monoctonus caricis	Norway	Sor-Trondelag	2014-07-20					+
45	GMNWJ1664-14	Monoctonus caricis	Norway	Sor-Trondelag	2014-07-20					+
46	GMNWJ1764-14	Monoctonus caricis	Norway	Sor-Trondelag	2014-07-20					+
47	GMNWK1045-14	Monoctonus caricis	Norway	Sor-Trondelag	2014-08-03					+
48	GMNWK1089-14	Monoctonus caricis	Norway	Sor-Trondelag	2014-08-03					+
49	GMNWK1153-14	Monoctonus caricis	Norway	Sor-Trondelag	2014-08-03					+
50	GMNWK1495-14	Monoctonus caricis	Norway	Sor-Trondelag	2014-08-03					+
51	GMNWK1733-14	Monoctonus caricis	Norway	Sor-Trondelag	2014-08-03					+
52	GMNWK3288-14	Monoctonus caricis	Norway	Sor-Trondelag	2014-08-03					+
53	GMNWK3466-14	Monoctonus caricis	Norway	Sor-Trondelag	2014-08-03					+
54	GMNWL1701-14	Monoctonus caricis	Norway	Sor-Trondelag	2014-08-17					+
55	GMNWL1931-14	Monoctonus caricis	Norway	Sor-Trondelag	2014-08-17					+
56	GMNWL2023-14	Monoctonus caricis	Norway	Sor-Trondelag	2014-08-17					+
57	GMNWL2126-14	Monoctonus caricis	Norway	Sor-Trondelag	2014-08-17					+
58	GMNWN516-14	Monoctonus caricis	Norway	Sor-Trondelag	2014-09-14					+
59	GMNWO592-14	Monoctonus caricis	Norway	Sor-Trondelag	2014-09-28					+
60	GMOPK765-15	Monoctonus caricis	Canada	British Columbia, Victoria	2014-08-11		malaise trap	f	+	+		MG446573
61	GSSHH276-15	Monoctonus caricis	Norway	Sor-Trondelag	2014-08-01			f		+
62	GSSHH277-15	Monoctonus caricis	Norway	Sor-Trondelag	2014-08-01			f		+
63	SMTPP1609-15	Monoctonus caricis	Canada	British Columbia, Langley	2015-10-02		malaise trap	m	+	+		MG444252
64	Mon12	Monoctonus crepidis	Montenegro	Škrka	2005-08-07	Hieracium sp.	Nasonovia sp.	f		+	+	MT080037	MT080070
65	Mon13	Monoctonus crepidis	Montenegro	Škrka	2005-08-07	Hieracium sp.	Nasonovia sp.	f		+	+	MT080038	MT080071
66	Mon33	Monoctonus crepidis	Serbia	Golija	2011-07-13	Hieracium pilosella		f		+		KP174116
67	Mon34	Monoctonus crepidis	Serbia	Golija	2011-07-13	Hieracium pilosella		f		+		KP174117
68	Mon38	Monoctonus crepidis	Serbia	Golija, Jankov kamen	2011-07-11	Hieracium murorum	Nasonovia sp.	f		+	+	MT080039	MT080072
69	Mon39	Monoctonus crepidis	Serbia	Golija, Jankov kamen	2011-07-11	Hieracium murorum	Nasonovia sp.	f		+	+	MT080040	MT080073
70		Monoctonus crepidis	Serbia	Golija, Jankov kamen	2011-07-11	Hieracium pilosella	Nasonovia sp.	7f, 4m	+
71		Monoctonus crepidis	Serbia	Golija, Jankov kamen	2011-07-11	Hieracium murorum	Nasonovia sp.	6f	+
72	Mon42	Monoctonus crepidis	Serbia	Stara planina, Babin zub	2010-07-04	Hieracium sp.		f		+	+	MT080041	MT080074
73	Mon43	Monoctonus crepidis	Serbia	Stara planina, Babin zub	2010-07-04	Hieracium sp.		f		+	+	MT080042	MT080075
74		Monoctonus crepidis	Serbia	Stara planina, Babin zub	2010-07-04	Hieracium sp.		19f, 16m	+
75		Monoctonus crepidis	Serbia	Stara planina, Babin zub	2010-07-07	Crepis sp.	Nasonovia ribisnigri	84f, 28m	+
76	Mon45	Monoctonus crepidis	Serbia	Vlasina, Čemernik	2006-08-12	Hieracium sp.	Nasonovia sp.	f		+	+	MT080045	MT080076
77		Monoctonus crepidis	Serbia	Vlasina, Čemernik	2006-08-12	Hieracium sp.	Nasonovia sp.	1f, 2m	+
78		Monoctonus crepidis	Serbia	Vlasina, Čemernik	2011-08-04	Hieracium pilosella		25f, 10m	+
79	Mon47	Monoctonus crepidis	Serbia	Vlasina	2006-08-11	Hieracium sp.		f		+	+	MT080043	MT080077
80	Mon48	Monoctonus crepidis	Serbia	Vlasina	2006-08-11	Hieracium sp.		f		+	+	MT080044	MT080078
81		Monoctonus crepidis	Serbia	Vlasina	2006-08-11	Hieracium sp.		1f, 2m	+
82	Mon90	Monoctonus crepidis	Serbia	Kras-Adžine livade	2011-06-01	Hieracium murorum	Nasonovia sp.	f	+
83	Mon91	Monoctonus crepidis	Serbia	Kras-Adžine livade	2011-06-01	Hieracium murorum	Nasonovia sp.	f	+
84	Mon92	Monoctonus crepidis	Serbia	Kras-Adžine livade	2011-06-01	Hieracium murorum	Nasonovia sp.	f	+
85	Mon93	Monoctonus crepidis	Serbia	Kras-Adžine livade	2011-06-01	Hieracium murorum	Nasonovia sp.	f	+
86	Mon94	Monoctonus crepidis	Serbia	Kras-Adžine livade	2011-06-01	Hieracium murorum	Nasonovia sp.	f	+
87	Mon95	Monoctonus crepidis	Serbia	Kras-Adžine livade	2011-06-01	Hieracium murorum	Nasonovia sp.	f	+
88		Monoctonus crepidis	Serbia	Kras-Adžine livade	2011-06-01	Hieracium murorum	Nasonovia sp.	152f, 38m	+
89	Mcrepidis2	Monoctonus crepidis	Serbia	Kopaonik	1988-07-14			f	+
90		Monoctonus crepidis	Serbia	Kopaonik	2010-07-27	Crepis sp.	Nasonovia sp.	24f, 18m	+
91		Monoctonus crepidis	Serbia	Kopaonik	2010-07-27	Hieracium sp.	Nasonovia sp.	42f, 11m	+
92		Monoctonus crepidis	Serbia	Kopaonik	2013-07-17	Hieracium pilosella	Nasonovia ribisnigri	17f, 9m	+
93		Monoctonus crepidis	Serbia	Kopaonik	2013-07-17	Hieracium sp.	Nasonovia ribisnigri	9f, 1m	+
94		Monoctonus crepidis	Serbia	Kopaonik	2013-07-17	Hieracium aurantiacum	Nasonovia pilosellae	41fm	+
95		Monoctonus crepidis	Serbia	Kopaonik	2013-07-17	Hieracium pilosella	Nasonovia sp.	5f, 4m	+
96		Monoctonus crepidis	Serbia	Kopaonik	2013-07-17	Lapsana communis	Nasonovia sp.	6f	+
97		Monoctonus crepidis	Serbia	Kopaonik - Kriva reka	2011-08-07	Hieracium pilosella	Nasonovia ribisnigri	2f, 2m	+
98		Monoctonus crepidis	Serbia	Nova Varoš	2013-07-07	Picris hieracioides	Hyperomyzus picridis+Nasonovia sp.	200fm	+
99		Monoctonus crepidis	Montenegro	Andrijevica	2012-07-22	Hieracium sp.	Nasonovia sp.	10f, 3m	+
100		Monoctonus crepidis	Montenegro	Durmitor, Crno jezero	2013-07-10	Hieracium sp.	Nasonovia ribisnigri	100fm	+
101		Monoctonus crepidis	Montenegro	Komovi	2013-07-09	Hieracium sp.	Nasonovia sp.	5f, 2m	+
102		Monoctonus crepidis	Montenegro	Pljevlja, Dragaši	2017-07-21	Hieracium pilosella	Nasonovia sp.	27f, 26m	+
103		Monoctonus crepidis	Montenegro	Ljubišnja, Jabučno	2017-07-22	Hieracium sp.	Nasonovia sp.	2f, 1m	+
104	CNGLC157-13	Monoctonus crepidis	Canada	British Columbia, Mount Revelstoke national park	2012-07-04		malaise trap	m		+		KR805285
105	GBMIN8675-12	Monoctonus crepidis	France		2008-07-01	Crepis capelaris				+		JN620663
106	GBMIN8676-12	Monoctonus crepidis	France		2009-06-18		Nasonovia ribisnigri			+		JN620661
107	GBMIN8754-12	Monoctonus crepidis	France		2008-07-01	Crepis capelaris				+		JN620662
108	GBMIN8755-12	Monoctonus crepidis	France		2009-06-18		Nasonovia ribisnigri			+		JN620660
109	GMNWL1591-14	Monoctonus crepidis	Norway	Sor-Trondelag	2014-08-17					+
110	CNPEA1225-14	Monoctonus indiscretus sp. n.	Canada	Prince Edward Island, Prince Edward Island national park	2013-05-15		malaise trap	f	+	+		KR404459
111	GBAHB332-13	Monoctonus indiscretus sp. n.	UK	Silwood park, Ascot, Berkshire						+		JX507448
112	GMNWF1888-14	Monoctonus indiscretus sp. n.	Norway	Sor-Trondelag	2014-05-25					+
113	SMTPL2067-15	Monoctonus indiscretus sp. n.	Canada	Ontario, Cloyne	2015-05-08		malaise trap	f	+	+		MG442604
114	SMTPO2524-15	Monoctonus indiscretus sp. n.	Canada	Ontario, Mississauga	2015-10-02		malaise trap	m	+	+		MG447646
115	MBIOD839-13	Monoctonus inexpectatus	Canada	Ontario, Wellington county, Guelph	2013-06-13		malaise trap	f	+	+		KR790264
116	CNRMD2282-12	Monoctonus inexpectatus	Canada	Manitoba, Riding Mountain National park	2012-06-26		malaise trap	f	+	+		KR786218
117	Mon65	Monoctonus leclanti	Serbia	Kopaonik, Metođe	2008-08-06	Aconitum sp.	Delphiniobium junackianum	f	+	+	+	MT080057	MT080079
118		Monoctonus leclanti	Serbia	Kopaonik, Metođe	1999-07-20	Aconitum toxicum bosniacum	Delphiniobium junackianum	4f	+
119		Monoctonus leclanti	Serbia	Kopaonik, Metođe	1998-08-18	Aconitum toxicum bosniacum		m	+
120		Monoctonus leclanti	Serbia	Kopaonik, Metođe	2000-08-07	Aconitum pentheri		f	+
121		Monoctonus leclanti	Montenegro	Durmitor, Crno jezero	1997-08-15	Aconitum toxicum bosniacum	Delphiniobium junackianum	f	+
122		Monoctonus leclanti	Montenegro	Durmitor, Crno jezero	2000-07-19	Aconitum toxicum bosniacum		f	+
123	Mon20	Monoctonus ligustri	Serbia	Slanci	2007-05-08	Ligustrum vulgare	Myzus ligustri	f	+	+	+	KP174118	MT080065
124	Mon21	Monoctonus ligustri	Serbia	Slanci	2007-05-08	Ligustrum vulgare	Myzus ligustri	f	+	+	+	KP174119	MT080066
125	Mon85	Monoctonus ligustri	Serbia	Surčin	2017-05-11	Ligustrum vulgare	Myzus ligustri	f	+
126	Mon86	Monoctonus ligustri	Serbia	Surčin	2017-05-11	Ligustrum vulgare	Myzus ligustri	f	+
127		Monoctonus ligustri	Serbia	Surčin	2017-05-11	Ligustrum vulgare	Myzus ligustri	38f, 12m	+
128	Mligustri	Monoctonus ligustri	Serbia	Surčin - kamp	2006-05-06	Ligustrum sp.	Myzus ligustri	f	+
129	Mon_Lig_1	Monoctonus ligustri	Serbia	Surčin - kamp	2006-05-06	Ligustrum sp.	Myzus ligustri	f		+		MT080031
130	Mon_Lig_2	Monoctonus ligustri	Serbia	Surčin - kamp	2006-05-06	Ligustrum sp.	Myzus ligustri	f		+		MT080032
131		Monoctonus ligustri	Serbia	Surčin - kamp	2006-05-06	Ligustrum sp.	Myzus ligustri	m	+
132		Monoctonus ligustri	Serbia	Kragujevac	2017-05-02	Ligustrum vulgare	Myzus ligustri	f	+
133		Monoctonus ligustri	Serbia	Gornji Milanovac - Savinac	2017-06-09	Ligustrum vulgare	Myzus ligustri	1f, 1m	+
134		Monoctonus ligustri	Serbia	Ljig - Ivanovci		Ligustrum sp.	Myzus ligustri	m	+
135	CNKTA917-14	Monoctonus luteus	Canada	BC, Kootenay National park	2014-06-10		malaise trap	f	+	+		KR791049
136	SSBAB2488-12	Monoctonus luteus	Canada	Alberta, Banff National park	2012-06-16		malaise trap	m	+	+		KR885025
137	SSBAB2502-12	Monoctonus luteus	Canada	Alberta, Banff National park	2012-06-19		malaise trap	m	+	+		KR874293
138		Monoctonus mali	Serbia	Šar planina, Brezovica	1995-07-20	Malus domestica	Dysaphis sp.	f	+
139		Monoctonus mali	Serbia	Zemun	2014-04-22	Malus sp.	Dysaphis devecta	2m	+
140		Monoctonus mali	Serbia	Prokuplje, Gornja Konjuša		Malus domestica	Aphis pomi	1f, 1m	+
141		Monoctonus mali	Serbia	Lebane, Konjino		Pyrus communis		f	+
142	Mon44	Monoctonus mali	Slovenia	BF		Pyrus communis	Dysaphis sp.	m		+	+	MT080033	MT080067
143	Mon60	Monoctonus mali	Slovenia	Ljubljana	2012-04-10	Crataegus nigra		f	+	+	+	MT080034	MT080068
144	Mon62	Monoctonus mali	Slovenia	Ljubljana	2012-04-10	Crataegus nigra		f	+
145	Mon63	Monoctonus mali	Slovenia	Ljubljana	2012-04-10	Crataegus nigra		f	+
146	Mon64	Monoctonus mali	Slovenia	Ljubljana	2012-04-10	Crataegus nigra		f	+
147		Monoctonus mali	Slovenia	Ljubljana	2012-04-10	Crataegus nigra		14f, 7m	+
148	S11/822_1	Monoctonus mali	Russia	St. Petersburg	2011-10-06	Crataegus sp.	Rhopalosiphum insertum	f	+
149	S11/822_2	Monoctonus mali	Russia	St. Petersburg	2011-10-06	Crataegus sp.	Rhopalosiphum insertum	f	+
150		Monoctonus mali	Russia	St. Petersburg	2011-10-06	Crataegus sp.	Rhopalosiphum insertum	3f, 2m	+
151	S12/03	Monoctonus mali	Wales	Cardiff bay	xx.4.2011	Prunus padus	Rhopalosiphum padi	f	+	+	+	MT080036	MT080069
152	J12	Monoctonus mali	USA	Washington, WSU Prosser	1992-05-08	Triticum sp.	Rhopalosiphum padi	f	+	+		MT080035
153	Mon7	Monoctonus nervosus	Montenegro	Durmitor, Mali Međed	1998-07-06	Salix retusa	Acyrthosiphon malvae	f	+	+		MT080048
154		Monoctonus nervosus	Montenegro	Durmitor, Mali Međed	1998-07-06	Salix retusa	Acyrthosiphon malvae	m	+
155	Mon18	Monoctonus nervosus	Montenegro	Durmitor	2000-07-17	Salix retusa	Acyrthosiphon malvae	m		+		MT080049
156		Monoctonus nervosus	Montenegro	Durmitor	2000-07-17	Salix retusa	Acyrthosiphon malvae	1f, 1m	+
157	Mon50	Monoctonus nervosus	Czech Republic	Techobuz, Boh.m.	2013-09-05	Impatiens noli tangere	Impatientinum balsamines	f	+	+	+	MT080046	MT080080
158	Mon51	Monoctonus nervosus	Czech Republic	Techobuz, Boh.m.	2013-09-05	Impatiens noli tangere	Impatientinum balsamines	m	+	+	+	MT080047	MT080081
159	Mon96	Monoctonus nervosus	Montenegro	Durmitor, Mali Međed	2000-07-16	Salix retusa	Acyrthosiphon malvae	f	+
160	J17	Monoctonus nervosus	Czech Republic	Bohemia, Jablonec	1959-08-28			f	+
161	POSPD887-15	Monoctonus parvipalpus	Canada	BC, Vancouver, Stanley park	2014-07-08		malaise trap	f	+	+		MG445631
162	J1	Monoctonus paulensis	Canada	British Columbia, Abbottsford	2005-06-13	Capsicum annuum	Myzus persicae	f	+	+		MG991996
163	J2	Monoctonus paulensis	Canada	British Columbia, Abbottsford	2005-06-12	Capsicum annuum	Myzus persicae	f	+
164	J3	Monoctonus paulensis	Canada	British Columbia, Abbottsford	2005-06-12	Capsicum annuum	Myzus persicae	f	+	+		MT080050
165	J4	Monoctonus paulensis	Canada	British Columbia, Abbottsford	2005-06-12	Capsicum annuum	Myzus persicae	f	+
166	J5	Monoctonus paulensis	Canada	British Columbia, Abbottsford	2005-07-12	Capsicum annuum	Aulacorthum solani	f	+	+		MT080051
167	J6	Monoctonus paulensis	Canada	British Columbia, Abbottsford	2005-07-12	Capsicum annuum	Aulacorthum solani	f	+	+		MT080052
168	J7	Monoctonus paulensis	Canada	British Columbia, Abbottsford	2005-06-09	Capsicum annuum	Myzus persicae	f	+	+		MT080053
169	J8	Monoctonus paulensis	Canada	British Columbia, Abbottsford	2005-06-10	Capsicum annuum	Myzus persicae	f	+
170	J9	Monoctonus paulensis	USA	Alaska, Amatignak	10.6.-1.9.2008	Leymus sp.	malaise trap	f	+	+		MT080054
171	J10	Monoctonus paulensis	USA	Alaska, Little Sitkin	9.6.-1.9.2008	Leymus sp.	malaise trap	f	+	+		MT080055
172	J11	Monoctonus paulensis	USA	Alaska, Little Sitkin	9.6.-1.9.2008	Leymus sp.	malaise trap	m	+	+		MT080056
173	DSWAS387-07	Monoctonus paulensis	Canada	Manitoba, Churchill			malaise trap	m		+	+	FJ414068	FJ396367
174	CNGII374-13	Monoctonus paulensis	Canada	British Columbia, Gulf islands national park reserve	2012-07-06		malaise trap	m	+	+		KR807734
175	CNGMI657-14	Monoctonus paulensis	Canada	Newfoundland and Labrador, Gros Morne national park	2013-09-17		malaise trap	f	+	+		KR409922
176	GMORK3067-15	Monoctonus paulensis	Canada	Northwest territories	2014-08-13		malaise trap	m	+	+		MG439108
177	JBHCH790-10	Monoctonus paulensis	Canada	Manitoba, Churchill	2010-07-23		malaise trap	f		+		JX828618
178	KNWRA002-12	Monoctonus paulensis	USA	Alaska, Kenai Peninsula, Kenai national wildlife refuge	2004-06-23		malaise trap	m		+		KU496782
179	SMTPR9195-16	Monoctonus paulensis	Canada	British Columbia, Mansons Landing	2016-09-30		malaise trap	f	+	+		MG438748
180	SSBAB2493-12	Monoctonus paulensis	Canada	Alberta, Banff national park	2012-06-16		malaise trap	f		+		KR883442
181	SSGLC4632-15	Monoctonus paulensis	Canada	British Columbia, Glacier national park	2014-08-06		malaise trap	f	+	+		MF931327
182	SSJAD4274-13	Monoctonus paulensis	Canada	Alberta, Jasper national park	2012-07-21		malaise trap		+	+		KR892716
183	SSWLC1374-13	Monoctonus paulensis	Canada	Alberta, Waterton Lakes national park	2012-06-27		malaise trap	m	+	+		KR890187
184	SSWLD7296-13	Monoctonus paulensis	Canada	Alberta, Waterton Lakes national park	2012-08-11		malaise trap	m		+		KR874163
185	UAMU392-14	Monoctonus paulensis	USA	Alaska	2010-07-18		malaise trap	m		+		KU873524
186	UAMU413-14	Monoctonus paulensis	USA	Alaska	2010-07-15		malaise trap	f		+		KU873542
187	UAMU446-14	Monoctonus paulensis	USA	Alaska	2010-07-17		malaise trap	f		+		KU873570
188	UAMU672-14	Monoctonus paulensis	USA	Alaska	2010-07-15		malaise trap			+		KU873618
189	UAMU719-14	Monoctonus paulensis	USA	Alaska	2010-07-07		malaise trap			+		KU873649
190	J19	Monoctonus washingtonensis	USA	Washington, WSU Prosser	1992-05-08	Triticum sp.	Rhopalosiphum padi	m	+	+		MG991994
191	BBHYF017-10	Monoctonus washingtonensis	Canada	New Brunswick, Kouchibouguac NP	2009-08-20		malaise trap	f		+		HQ929379
192	CNBRG312-14	Monoctonus washingtonensis	Canada	Nova Scotia, Highlands national park	2013-08-23		malaise trap			+		KR417618
193	CNBRR319-14	Monoctonus washingtonensis	Canada	Nova Scotia, Cape Breton Highlands national park	2013-09-13		malaise trap			+		KR410507
194	CNFDI412-14	Monoctonus washingtonensis	Canada	New Brunswick, Fundy national park	2013-09-03		malaise trap			+		KR411980
195	CNGLF2022-13	Monoctonus washingtonensis	Canada	British Columbia, Mount Revelstoke national park	2012-08-03		malaise trap	f		+		KR783219
196	CNGSB3910-15	Monoctonus washingtonensis	Canada	Saskatchewan, Grasslands national park	2014-05-29		malaise trap			+		MF936413
197	CNGSC3693-15	Monoctonus washingtonensis	Canada	Saskatchewan, Grasslands national park	2014-06-20		malaise trap			+		MF935905
198	CNGSD8115-15	Monoctonus washingtonensis	Canada	Saskatchewan, Grasslands national park	2014-07-08		malaise trap			+		MF930550
199	CNGSE2994-15	Monoctonus washingtonensis	Canada	Saskatchewan, Grasslands national park	2014-07-21		malaise trap			+		MF935164
200	CNGSE3196-15	Monoctonus washingtonensis	Canada	Saskatchewan, Grasslands national park	2014-07-21		malaise trap			+		MF930672
201	CNGSG2113-15	Monoctonus washingtonensis	Canada	Saskatchewan, Grasslands national park	2014-08-27		malaise trap			+		MF930867
202	CNJAG814-12	Monoctonus washingtonensis	Canada	Alberta, Jasper national park	2012-08-22		malaise trap	f		+		KR796218
203	CNKJD766-14	Monoctonus washingtonensis	Canada	Nova Scotia, Kejimkujik national park	2013-06-27		malaise trap			+		KR418783
204	CNKJG855-14	Monoctonus washingtonensis	Canada	Nova Scotia, Kejimkujik national park	2013-08-08		malaise trap			+		KR419866
205	CNKJM1992-14	Monoctonus washingtonensis	Canada	Nova Scotia, Kejimkujik national park	2013-07-05		malaise trap			+		KR404321
206	CNKJR311-14	Monoctonus washingtonensis	Canada	Nova Scotia, Kejimkujik national park	2013-09-26		malaise trap			+		KR402267
207	CNKJR337-14	Monoctonus washingtonensis	Canada	Nova Scotia, Kejimkujik national park	2013-09-26		malaise trap			+		KR410051
208	CNKLG2740-15	Monoctonus washingtonensis	Canada	Yukon territory, Kluane national park and reserve	2014-08-12		malaise trap			+		KR929133
209	CNKLG3061-15	Monoctonus washingtonensis	Canada	Yukon territory, Kluane national park and reserve	2014-08-12		malaise trap			+		KR933701
210	CNKOE656-14	Monoctonus washingtonensis	Canada	New Brunswick, Kouchibouguac national park	2013-07-08		malaise trap			+		KR406044
211	CNKOJ129-14	Monoctonus washingtonensis	Canada	New Brunswick, Kouchibouguac national park	2013-09-16		malaise trap			+		KR411383
212	CNKOO702-14	Monoctonus washingtonensis	Canada	New Brunswick, Kouchibouguac national park	2013-07-01		malaise trap			+		KR412908
213	CNKOS1317-14	Monoctonus washingtonensis	Canada	New Brunswick, Kouchibouguac national park	2013-08-26		malaise trap			+		KR411062
214	CNKOU231-14	Monoctonus washingtonensis	Canada	New Brunswick, Kouchibouguac national park	2013-09-23		malaise trap			+		KR414488
215	CNKTC1911-15	Monoctonus washingtonensis	Canada	British Columbia, Kootenay national park	2014-07-09		malaise trap			+		KR807315
216	CNKTE2844-15	Monoctonus washingtonensis	Canada	British Columbia, Kootenay national park	2014-08-13		malaise trap			+		KR783657
217	CNLMJ169-14	Monoctonus washingtonensis	Canada	Quebec, La Mauricie national park	2013-09-17		malaise trap			+		KR401292
218	CNLMR997-14	Monoctonus washingtonensis	Canada	Quebec, La Mauricie national park	2013-08-23		malaise trap			+		KR418387
219	CNLMS488-14	Monoctonus washingtonensis	Canada	Quebec, La Mauricie national park	2013-09-10		malaise trap			+		KR413708
220	CNMIF1621-14	Monoctonus washingtonensis	Canada	Quebec, Mingan Archipelago national park reserve, Quarry island	2013-07-24		malaise trap			+		KR405891
221	CNMIF562-14	Monoctonus washingtonensis	Canada	Quebec, Mingan Archipelago national park reserve, Quarry island	2013-07-24		malaise trap			+		KR421389
222	CNPKO2873-14	Monoctonus washingtonensis	Canada	Ontario, Pukaskwa national park, Heron Bay	2013-09-02		malaise trap			+		KR412106
223	CNPKO3775-14	Monoctonus washingtonensis	Canada	Ontario, Pukaskwa national park, Heron Bay	2013-09-02		malaise trap			+		KR408947
224	CNYOC1237-15	Monoctonus washingtonensis	Canada	British Columbia, Yoho national park	2014-07-16		malaise trap			+		KR929737
225	GMOVE1464-15	Monoctonus washingtonensis	Canada	Yukon territory, Lake Laberge, Shallow Bay	2014-07-05		malaise trap			+		MG438814
226	GMOVE685-15	Monoctonus washingtonensis	Canada	Yukon territory, Lake Laberge, Shallow Bay	2014-07-05		malaise trap			+		MG445710
227	JBHCI037-10	Monoctonus washingtonensis	Canada	Manitoba, Churchill	2010-07-19		malaise trap	m		+		JN300081
228	OPPDA216-17	Monoctonus washingtonensis	Canada	Ontario, Kawartha Lakes, Balsam Lake provincial park	2014-05-19		malaise trap			+
229	OPPDC837-17	Monoctonus washingtonensis	Canada	Ontario, Kawartha Lakes, Balsam Lake provincial park	2014-06-16		malaise trap			+
230	OPPDE092-17	Monoctonus washingtonensis	Canada	Ontario, Kawartha Lakes, Balsam Lake provincial park	2014-07-14		malaise trap			+
231	OPPDE2679-17	Monoctonus washingtonensis	Canada	Ontario, Kawartha Lakes, Balsam Lake provincial park	2014-07-14		malaise trap			+
232	OPPDI1954-17	Monoctonus washingtonensis	Canada	Ontario, Kawartha Lakes, Balsam Lake provincial park	2014-09-08		malaise trap			+
233	OPPDI792-17	Monoctonus washingtonensis	Canada	Ontario, Kawartha Lakes, Balsam Lake provincial park	2014-09-08		malaise trap			+
234	OPPDI816-17	Monoctonus washingtonensis	Canada	Ontario, Kawartha Lakes, Balsam Lake provincial park	2014-09-08		malaise trap			+
235	SMTPI8099-14	Monoctonus washingtonensis	Canada	Ontario, Lively	2014-10-03		malaise trap			+		KR877610
236	SMTPR6109-16	Monoctonus washingtonensis	Canada	Alberta, Calgary	2016-09-30		malaise trap			+		MG441048
237	SSBAD561-12	Monoctonus washingtonensis	Canada	Alberta, Banff national park, Storm mountain	2012-07-28		malaise trap			+		KR877515
238	SSBAE1115-13	Monoctonus washingtonensis	Canada	Alberta, Banff national park	2012-07-28		malaise trap	f		+		KR897383
239	SSBAE1137-13	Monoctonus washingtonensis	Canada	Alberta, Banff national park	2012-07-28		malaise trap			+		KR876972
240	SSBAE2035-13	Monoctonus washingtonensis	Canada	Alberta, Banff national park	2012-07-28		malaise trap			+		KR897692
241	SSBAE2616-13	Monoctonus washingtonensis	Canada	Alberta, Banff national park	2012-07-28		malaise trap			+		KR887991
242	SSBAE3120-13	Monoctonus washingtonensis	Canada	Alberta, Banff national park	2012-07-28		malaise trap			+		KR886143
243	SSJAA907-13	Monoctonus washingtonensis	Canada	Alberta, Jasper national park	2012-06-14		malaise trap			+		KR876434
244	SSJAD1751-13	Monoctonus washingtonensis	Canada	Alberta, Jasper national park	2012-07-21		malaise trap			+		KR874903
245	SSJAD901-13	Monoctonus washingtonensis	Canada	Alberta, Jasper national park	2012-07-21		malaise trap			+		KR889375
246	SSJAF387-13	Monoctonus washingtonensis	Canada	Alberta, Jasper national park	2012-07-21		malaise trap			+		KR883324
247	SSJAF978-13	Monoctonus washingtonensis	Canada	Alberta, Jasper national park	2012-07-21		malaise trap			+		KR876508
248	SSKJA099-14	Monoctonus washingtonensis	Canada	Nova Scotia, Kejimkujik national park	2013-06-22		malaise trap			+		MF345575
249	SSKJA1187-14	Monoctonus washingtonensis	Canada	Nova Scotia, Kejimkujik national park	2013-06-22		malaise trap			+		MF932638
250	SSKJA1213-14	Monoctonus washingtonensis	Canada	Nova Scotia, Kejimkujik national park	2013-06-22		malaise trap			+		MF929364
251	SSKJA1218-14	Monoctonus washingtonensis	Canada	Nova Scotia, Kejimkujik national park	2013-06-22		malaise trap			+		MF930442
252	SSKJA1221-14	Monoctonus washingtonensis	Canada	Nova Scotia, Kejimkujik national park	2013-06-22		malaise trap			+		MF934073
253	SSKJA1314-14	Monoctonus washingtonensis	Canada	Nova Scotia, Kejimkujik national park	2013-06-22		malaise trap			+		MF932850
254	SSKJA1329-14	Monoctonus washingtonensis	Canada	Nova Scotia, Kejimkujik national park	2013-06-22		malaise trap			+		MF935201
255	SSKJA1614-14	Monoctonus washingtonensis	Canada	Nova Scotia, Kejimkujik national park	2013-06-22		malaise trap			+		MF935460
256	SSKJA2155-14	Monoctonus washingtonensis	Canada	Nova Scotia, Kejimkujik national park	2013-06-22		malaise trap			+		MF929754
257	SSKJA2885-14	Monoctonus washingtonensis	Canada	Nova Scotia, Kejimkujik national park	2013-06-22		malaise trap			+		MF934509
258	SSKJA2931-14	Monoctonus washingtonensis	Canada	Nova Scotia, Kejimkujik national park	2013-06-22		malaise trap			+		MF933548
259	SSKJA597-14	Monoctonus washingtonensis	Canada	Nova Scotia, Kejimkujik national park	2013-06-22		malaise trap			+		MF933081
260	SSKJA604-14	Monoctonus washingtonensis	Canada	Nova Scotia, Kejimkujik national park	2013-06-22		malaise trap			+		MF937739
261	SSKJA610-14	Monoctonus washingtonensis	Canada	Nova Scotia, Kejimkujik national park	2013-06-22		malaise trap			+		MF933292
262	SSKJA710-14	Monoctonus washingtonensis	Canada	Nova Scotia, Kejimkujik national park	2013-06-22		malaise trap			+		MF932079
263	SSWLE6578-13	Monoctonus washingtonensis	Canada	Alberta, Waterton Lakes national park	2012-08-11		malaise trap			+		KR881428
264	CNJAC589-12	Monoctonus sp. n. 1	Canada	Alberta, Jasper National park	2012-06-27		malaise trap	m	+	+		KR790128
265	UAMU403-14	Monoctonus sp. n. 1	USA	Alaska	2010-07-18		malaise trap	m		+		KU873534
266	UAMU404-14	Monoctonus sp. n. 1	USA	Alaska	2010-07-18		malaise trap	f		+		KU873535
267	SSBAB025-12	Monoctonus sp. n. 2	Canada	Alberta, Banff National park	2012-06-20		malaise trap	m	+	+		KR879800
268	SSKUB1168-15	Monoctonus sp. n. 3	Canada	Yukon Territory, Kluane National park and reserve	2014-07-24		malaise trap	m	+	+		MF938999
269	SSKUB5220-15	Monoctonus sp. n. 3	Canada	Yukon Territory, Kluane National park and reserve	2014-07-15		malaise trap	m	+	+		MF930090
270	Mon1	Harkeria angustivalva	Czech Republic			Hieracium sp.	Nasonovia sp.	f		+	+	KP174120	MT080082
271	Mon2	Harkeria angustivalva	Czech Republic			Hieracium sp.	Nasonovia sp.	f		+	+	MT080058	MT080083
272	Mon15	Harkeria angustivalva	Czech Republic		2005	Hieracium sp.	Nasonovia sp.	f		+	+	KP174121	MT080084
273	Mon16	Harkeria angustivalva	Czech Republic		2005	Hieracium sp.	Nasonovia sp.	f		+	+	MT080059	MT080085
274	Mon97	Harkeria angustivalva	Serbia	Kopaonik	2000-07-02	Hieracium sp.	Nasonovia sp.	f	+
275	Mon98	Harkeria angustivalva	Serbia	Kopaonik	2000-07-05	Hieracium sp.	Nasonovia sp.	f	+
276		Harkeria angustivalva	Serbia	Kopaonik	2013-07-17	Hieracium aurantiacum	Nasonovia pilloselae	1f, 1m	+
277		Harkeria angustivalva	Serbia	Kopaonik	2013-07-17	Hieracium pilosella	Nasonovia sp.	6f, 2m	+
278		Harkeria angustivalva	Serbia	Kopaonik	2013-07-17	Hieracium sp.	Nasonovia ribisnigri	2f	+
279		Harkeria angustivalva	Montenegro	Pljevlja, Dragaši	2017-07-21	Hieracium pilosella	Nasonovia sp.	f	+
280		Harkeria angustivalva	Slovenia	Vogel	2014-07-17	Hieracium murorum	Nasonovia sp.	41f, 14m	+
281	Mon3	Falciconus pseudoplatani	Montenegro	Durmitor, Komarnica	2004-07-21	Acer sp.	Drepanosiphum sp.	m	+	+	+	MT080060	MT080086
282	Mon4	Falciconus pseudoplatani	Serbia	New Belgrade	2007-06-05	Acer pseudoplatanus	Drepanosiphum platanoidis	f	+	+	+	MT080061	MT080087
283		Falciconus pseudoplatani						2f	+
284	Mon26	Falciconus pseudoplatani	Czech Republic	Buchlovice, Mor.m.	2011-06-16	Acer pseudoplatanus	Drepanosiphum sp.	f	+	+	+	MT080062	MT080088
285	Mon27	Falciconus pseudoplatani	Czech Republic	Buchlovice, Mor.m.	2011-06-16	Acer pseudoplatanus	Drepanosiphum sp.	f	+	+	+	MT080063	MT080089
286	Mon30	Falciconus pseudoplatani	Serbia	New Belgrade	2007-06-05	Acer pseudoplatanus	Drepanosiphum platanoidis	f	+	+	+	MT080064	MT080090
287	Mon31	Falciconus pseudoplatani	Serbia	Kopaonik, Jelak	2011-08-07	Acer heldreichii		f	+	+	+	KP174122	MT080091
288	Mon32	Falciconus pseudoplatani	Serbia	Kopaonik, Jelak	2011-08-07	Acer heldreichii		m	+	+	+	KP174123	MT080092
289	Mon11	Falciconus pseudoplatani	Czech Republic	Češke Budejovice	2008-06-20	Acer pseudoplatanus	Drepanosiphum platanoidis	f	+
290		Falciconus pseudoplatani	Serbia	Belgrade	xx/6/2012	Acer sp.	Drepanosiphum platanoidis	3f	+
291		Falciconus pseudoplatani	Belgium	Jodoigne	2015-06-07	Acer pseudoplatanus	Drepanosiphum platanoidis	2f, 1m	+
292		Falciconus pseudoplatani	Belgium	Jodoigne	2015-06-08	Acer pseudoplatanus	Drepanosiphum platanoidis	8f, 8m	+
293	BCHYM7867-15	Falciconus pseudoplatani	Germany	Bavaria	2013-06-01			f		+
294	GBMIN8690-12	Falciconus pseudoplatani	France		2008-04-25		Drepanosiphum platanoidis			+		JN620633
295	GBMIN8691-12	Falciconus pseudoplatani	France		2009-06-16		Drepanosiphum platanoidis			+		JN620631
296	GBMIN8768-12	Falciconus pseudoplatani	France		2008-04-25		Drepanosiphum platanoidis			+		JN620634
297	GBMIN8769-12	Falciconus pseudoplatani	France		2009-06-16		Drepanosiphum platanoidis			+		JN620632
298	Mon35	Monoctonia pistaciaecola	Spain	San Juan de Paluesas	2011-07-28	Pistacia terebinthus	Geoica utricularia	f	+	+		KP174110
299	Mon36	Monoctonia pistaciaecola	Spain	San Juan de Paluesas	2011-07-28	Pistacia terebinthus	Geoica utricularia	f	+	+	+	KP174111	MT080095
300	Mon37	Monoctonia pistaciaecola	Spain	San Juan de Paluesas	2011-07-28	Pistacia terebinthus	Geoica utricularia	f	+	+	+	KP174112	MT080096
301		Monoctonia pistaciaecola	former USSR	Yalta, souther Crimea, Nikitsky Botanical garden	1949-06-08	Pistacia sp.	Forda mordwilkoi	f
302	Mon53	Monoctonia japonica	Japan			Populus maximowiczii	Pemphigus matsumurai	f	+	+		KP174114
303	Mon54	Monoctonia japonica	Japan			Populus maximowiczii	Pemphigus matsumurai	f	+	+	+	KP174115	MT080094
304		Monoctonia japonica	Japan	Nakasatsunai, Hokkaido	xx/7/2007	Populus maximowiczii	Pemphigus matsumurai	26f, 12m	+
305		Monoctonia japonica	Japan	Nakasatsunai, Hokkaido	xx/7/2008	Populus maximowiczii	Pemphigus matsumurai	2f, 1m	+
306		Monoctonia japonica	Japan	Nakasatsunai, Hokkaido	xx/9/2008	Populus maximowiczii	Pemphigus matsumurai	1f, 1m	+
307		Monoctonia japonica	Japan	Obihiro, Hokkaido	2012-08-04	Populus maximowiczii	Pemphigus matsumurai		+
308	Mon40	Monoctonia vesicarii	Iran			Populus nigra	Pemphigus spyrothecae	f	+	+	+	KP174113	MT080093
309		Monoctonia vesicarii	Iran	Tehran province, Tehran	2002-11-09	Populus nigra	Pemphigus spyrothecae	11fm	+
310		Monoctonia vesicarii	Iran	Ardabil province, Ardabil	2012-05-22	Populus nigra	Pemphigus spyrothecae	2f, 1m	+
311		Monoctonia vesicarii	Iran	Ardabil province, Ardabil	2012-02-17	Populus nigra	Pemphigus spyrothecae	6f, 8m	+
312		Monoctonia vesicarii	Spain	Leon province, Vegapujin	2011-11-04	Populus nigra	Pemphigus spyrothecae
